# Supplementary material for: Artificial Intelligence in the Assessment and Grading of Acne Vulgaris: A Systematic Review
Source: J Pers Med. 2025 Jun 6;15(6):238. doi: 10.3390/jpm15060238 (PMC12194645; doi:10.3390/jpm15060238)
Supplement: Supplementary file 1 [file jpm-15-00238-s001.zip]

Archive with 1 entries (1 files):
- jpm-3618123-supplementary.pdf
